# Supplementary material for: Optimization of a High-Throughput Human Papillomavirus Neutralizing Antibody Assay Based on Pseudotyped Viruses for the 15-Valent Human Papillomavirus Vaccine Types
Source: Viruses. 2025 Aug 26;17(9):1164. doi: 10.3390/v17091164 (PMC12474018; doi:10.3390/v17091164)
Supplement: Supplementary file 1 [file viruses-17-01164-s001.zip]

Archive with 1 entries (1 files):
- viruses-3827288-supplementary.pdf
